# Supplementary material for: Genome-Wide Analysis of Abscisic Acid Biosynthesis, Catabolism, and Signaling in Sorghum Bicolor under Saline-Alkali Stress
Source: Biomolecules. 2019 Dec 3;9(12):823. doi: 10.3390/biom9120823 (PMC6995594; doi:10.3390/biom9120823)
Supplement: Supplementary file 1 [file biomolecules-09-00823-s001.zip]

Archive with 4 entries (3 files):
- supplementals/
- supplementals/Figure S1.pdf
- supplementals/Supplemental Data Set 1. Protein sequences in this study.doc
- supplementals/Table S1..xlsx
