# Supplementary material for: Genome-Wide Analysis of Abscisic Acid Biosynthesis, Catabolism, and Signaling in Sorghum Bicolor under Saline-Alkali Stress
Source: Biomolecules. 2019 Dec 3;9(12):823. doi: 10.3390/biom9120823 (PMC6995594; doi:10.3390/biom9120823)
Supplement: Supplementary file 1 [file biomolecules-09-00823-s001.zip › supplementals/Table S1..xlsx]

## Sheet: Sheet1
Primer	Sequence（5'－3'）	purpose
SbPYL8-attB1	ACAAGTTTGTACAAAAAAGCAGGCTTGGCCTCCGCCAACAGCTGGAC	Constructs for vectors
SbPYL8-attB2	GGACCACTTTGTACAAGAAAGCTGGGTGTTGTAGGCGTCGGGGTTGGCGA
SbPP2C-2-attB1	ACAAGTTTGTACAAAAAAGCAGGCTTGGCCGAGATCTGCTGCGAGG
SbPP2C-2-attB2	GGACCACTTTGTACAAGAAAGCTGGGTCGACCTCCTGCGCCGCCTGAGG
SbSAPK1-attF	ACAAGTTTGTACAAAAAAGCAGGCTTGGAGCGGTACGAGGTGATTAG
SbSAPK1-attR	GGACCACTTTGTACAAGAAAGCTGGGTCACCGCACAAACGAAGTCGC
SbPYL11-attF	ACAAGTTTGTACAAAAAAGCAGGCTTGGTGGGTCTCGTCGGCGGC
SbPYL11-attR	GGACCACTTTGTACAAGAAAGCTGGGTCTGATCGATTGGCGATGTAG
SbPP2C52-attF	ACAAGTTTGTACAAAAAAGCAGGCTTGAGGGAGACAAGCGCCGC
SbPP2C52-attR	GGACCACTTTGTACAAGAAAGCTGGGTGGCCGCGCCAGGGCTCG
SbPP2C23-attF	ACAAGTTTGTACAAAAAAGCAGGCTTGGCCGAGATTTGCTGCGA
SbPP2C23-attR	GGACCACTTTGTACAAGAAAGCTGGGTGCACCTCCGCCGGAGGT
SbPP2C58-attF	ACAAGTTTGTACAAAAAAGCAGGCTTGGCGGCGACGGCGGCGAT
SbPP2C58-attR	GGACCACTTTGTACAAGAAAGCTGGGTTGAGTTGCTCTTGAGCT
SbSAPK5-attF	ACAAGTTTGTACAAAAAAGCAGGCTTGGAGCACGCGTCCGCCTT
SbSAPK5-attR	GGACCACTTTGTACAAGAAAGCTGGGTTGGTGTCTCGTCTTCAT
SbNCED5qF	CGAGAGACTCCACTGGCATTC	qPCR
SbNCED5qR	TCGCCTTGCCACCTCTCTT
SbABA8OX1qF	TTCGACCCCTCCCGATTC
SbABA8OX1qR	CGAACGGCATGAACGTGTT
SbPYL11qF	CCTTCGTGGTCGACGTACCT
SbPYL11qR	GCCTCGACGAAGTAGCATGTC
SbPYL9qF	TGATGGCAACACAAAGGATGA
SbPYL9qR	ATTTGAGGTTGCACTTGATCACA
SbPYL7qF	CTCATTCATGCCGTTCAGCTT
SbPYL7qR	CACTTGTCCACGTCCAGGAA
SbPYL8qF	CGAGAAGGACGAGGAAGCAA
SbPYL8qR	CGGCACCCTTGAAAATGG
SbPP2C58qF	TCAAGCACCCAAAGTTCTTCAG
SbPP2C58qR	TCCGTGTGCGTGTAAGTTTCC
SbPP2C23qF	CGGTCGTCGCTGTCATCTG
SbPP2C23qR	CCGTGAATCTCCACAATTGGA
SbPP2C54qF	TGGCGGCAGAGTCATCAA
SbPP2C54qR	AGTTGCCAGGACTCCAAGGA
SbPP2C52qF	ATCCCTCTCTCTGATGACCACAAG
SbPP2C52qR	TGCGTGGATCCGTTCCA
SbSAPK1qF	CGGTTCGACGATCCTGTGT
SbSAPK1qR	CGCACAGGCTTTGCAGAA
SbSAPK5qF	GGAAAGGTTGCTGATGTTTGG
SbSAPK5qR	CGCCGACAAGCATCACATAT
Sbactin-qF	GTGCGACGTGGATATTAGG
Sbactin-qR	GGAGCCAAGGCAGTGATT
